# Supplementary material for: Discovery of Novel Spike Inhibitors against SARS-CoV-2 Infection
Source: Int J Mol Sci. 2024 Jun 1;25(11):6105. doi: 10.3390/ijms25116105 (PMC11172837; doi:10.3390/ijms25116105)
Supplement: Supplementary file 1 [file ijms-25-06105-s001.zip]

Archive with 1 entries (1 files):
- ijms-3016052-supplementary.pdf
